# Supplementary material for: Dimeric G-quadruplex motifs-induced NFRs determine strong replication origins in vertebrates
Source: Nat Commun. 2023 Aug 10;14:4843. doi: 10.1038/s41467-023-40441-4 (PMC10415359; doi:10.1038/s41467-023-40441-4)
Supplement: Supplementary file 4 — Source Data [file 41467_2023_40441_MOESM4_ESM.xlsx]

## Sheet: Figure 1c
Figure 1c	SNS relative enrichment (%)
		Bckg	Primers 1	Primers 2
βA-globin full origin	clone 1	3.56893	108.641	103.981
	clone 2	3.44609	103.84	88.7001
ΔCCAAT	clone 1	3.37465	75.3191	71.7484
		4.1	49.6	64.6
	clone 2	3.84805	79.3366	81.3761
		5.2	59.4	65.1
ΔTATA	clone 1	8.28434	67.2665	66
		7	70
	clone 2	6.88335	68.3739	58
		6	64
ΔCCAAT+ΔTATA	clone 1	8.65661	75.3487	68.0158
		8.35914	70.185	47.8528
	clone 2	6.36149	76.8011	67.4379
		5.78487	74.5583	53.0355
ΔCACC+ΔpG4#2	clone 1	3.2	108.3	139
	clone 2	3.7	115.9	167.6
Δ(CCAAT to TATA)	clone 1	10.6844	33.7833	39.1255
		7	18.7	30.9
	clone 2	8.06854	22.2975	26.3629
		8.1	18.6	24.9
ΔCCAAT + ΔTATA mpG4	clone 1	0.3	20.3	28.2
		0.8	23.2
	clone 2	0.4	27.5	23.7
		0.5	23.6

## Sheet: Figure 1d
Figure 2c	RT shift (arb. units)
	clone 1	clone 2	clone 3	clone 4	clone 5	clone 6	clone 7	clone 8	clone 9	clone 10
Inefficient βA-globin origins	12.4	3	-3.0	-6.0	7	-7.0	8	9	11	6
Active βA-globin full origins	23.3	19.4	17	28	24	13	18	21
βA-globin ΔCCAAT	10.1	15.4
βA-globin ΔTATA	-11.3	-13.1	-10.4	-9.3	-17.7
βA-globin ΔCCAAT+ΔTATA	-10.3	-15.3
βA-globin ΔCACC+ΔpG4#2	21	17.2
βA-globin Δ(CCAAT to TATA)	1.7	5.5
βA-globin ΔCCAAT + ΔTATA mpG4	6.9	5.4

## Sheet: Figure 2b
Figure 2b	SNS relative enrichment (%)
		Bckg	Primers 0	Primers 1	Primers 1'
βA-globin minimal origin	clone 1	8.2	12.6	312.4	118.5
		10	13.5	261.2	132.3
	clone 2	10.6	10.5	256.2
		10.3	14.6	221.5
βA-globin ΔCCAAT+ΔTATA minimal origin		Bckg	Primers 0	Primers 1	Primers 1'
	clone 1	1.03269		198.547	95.7426
		1.12871		187.129	99.0099
	clone 2	1.8252		173.171	104.207
		1.96764		148.544	100.324
		Bckg	Primers 0	Primers 1	Primers 1'
βA-globin minimal origin pG4#1 rev compl	clone 1	0.8	0.5	1.4	1.1
		0.6	0.6	0.6
	clone 2	0.2	0.4	1.5	1.7
		0.7	0.4	0.8

## Sheet: Figure 2c
Figure 2c	RT shift (arb. units)
	clone 1	clone 2	clone 3	clone 4	clone 5	clone 6	clone 7	clone 8	clone 9	clone 10
Inefficient βA-globin origins	12.4	3	-3.0	-6.0	7	-7.0	8	9	11	6
Active βA-globin full origins	23.3	19.4	17	28	24	13	18	21
βA-globin minimal origin	20	15.2	8.8	12	15.8
βA-globin ΔCCAAT+ΔTATA minimal origin	-7.7	-5.7	-20.5

## Sheet: Figure 3b
Figure 3b	SNS relative enrichment (%)
βA-globin ΔpG4#1-pG4#2 compl		Bckg	Primers 0	Primers 1	Primers 2	Primers 1'
	clone 1	0.6	1.3	42.6	40.8	34.9
		0.4		24.1
	clone 2	0.8	2	18.3	24	22.2
		0.6		15.6

## Sheet: Figure 3c
Figure 3c	RT shift (arb. units)
	clone 1	clone 2	clone 3	clone 4	clone 5	clone 6	clone 7	clone 8	clone 9	clone 10
Inefficient βA-globin origins	12.4	3	-3.0	-6.0	7	-7.0	8	9	11	6
Active βA-globin full origins	23.3	19.4	17	28	24	13	18	21
βA-globin ΔpG4#1-pG4#2 compl	16.3	14.6	9.9	24.6

## Sheet: supplementary Figure 1b
Figure supp 1b
Relative quantification values	RT-QPCR +		Med14 gene	IL2R gene
		βA-globin (1)	100	0.0488879
			100	0.0371718
		βA-globin (2)	100	0.0173563
			100	0.044371
		βA-globin minimal origin (1)	100	0.0128071
			100	0.0587261
		βA-globin minimal origin (2)	100	0.00737305
			100	0.0138777
Crossing point values	RT-QPCR +		Med14 gene	IL2R gene
		βA-globin (1)	22.1672	35.0576
			22.3869	35.7601
		βA-globin (2)	21.3059	35.8541
			21.4508	34.4337
		βA-globin minimal origin (1)	21.4006	36.4695
			21.5481	34.0689
		βA-globin minimal origin (2)	20.9499	36.9036
			21.118	36.024

## Sheet: supplementary Figure 2a
ΔCCAAT#1	%S phase
		Early	With	Without	Both			Early	With	Without	Both
	S1	34.1592	6.97	4.42	5.31		S1	30.9281	6.37	5.93	5.72
	S2	50.066	33.18	27.2	29.42		S2	52.981	34.54	26.23	29.28
	S3	13.6196	44.91	50.02	47.58		S3	13.1596	46.26	52.08	46.89
	S4	2.1551	14.94	18.36	17.69		S4	2.93133	12.84	15.76	18.11
ΔCCAAT#2	%S phase
		Early	With	Without	Both			Early	With	Without	Both
	S1	41.4874	5.80841	3.04845	6.76089		S1	43.6918	7.1698	3.8962	5.50296
	S2	46.9707	38.8325	31.084	34.5781		S2	45.9693	40.1481	29.022	33.5012
	S3	11.3111	44.2918	52.1793	43.9124		S3	9.76244	42.6628	51.7033	46.5527
	S4	0.230838	11.0672	13.6882	14.7486		S4	0.576469	10.0194	15.3785	14.4431

## Sheet: supplementary Figure 2b
ΔCCAAT+ΔTATA#1	%S phase
		Early	With	Without	Both			Early	With	Without	Both			Early
	S1	31.1217	2.9089	5.49898	4.52616		S1	30.3506	3.91001	4.25999	4.16575		S1	31.2837
	S2	54.2844	31.5092	39.2427	35.4129		S2	54.3039	30.2752	37.2941	33.8007		S2	52.5606
	S3	13.3592	47.7646	44.2245	46.8588		S3	14.1183	49.7753	46.4939	46.9569		S3	14.13
	S4	1.23469	17.8172	11.0338	13.2022		S4	1.22718	16.0394	11.952	15.0766		S4	2.02569
ΔCCAAT+ΔTATA#2	%S phase
		Early	With	Without	Both			Early	With	Without	Both			Early
	S1	32.5614	2.11712	5.21731	4.05977		S1	32.3324	2.46761	5.40027	2.96298		S1	34.9365
	S2	53.5747	29.3174	38.3273	30.6122		S2	52.4573	31.0758	40.63	36.5501		S2	48.6484
	S3	12.6343	52.4254	47.436	51.3909		S3	13.4827	52.1546	45.277	49.0741		S3	14.133
	S4	1.22969	16.1401	9.01942	13.9371		S4	1.72765	14.302	8.69275	11.4128		S4	2.28207

## Sheet: supplementary Figure 3
ΔTATA#1	%S phase
		Early	With	Without	Both			Early	With	Without	Both			Early
	S1	20.4955	5.57463	7.58574	6.66998		S1	21.6194	4.63388	7.38416	6.2962		S1	23.2965
	S2	52.0468	25.134	37.4869	32.0378		S2	47.7167	23.9303	37.3528	32.9861		S2	47.4973
	S3	23.8123	47.9706	41.5233	46.8801		S3	27.2433	46.834	41.2111	45.6496		S3	25.2872
	S4	3.64548	21.3207	13.404	14.4121		S4	3.42059	24.6019	14.0519	15.0682		S4	3.91901
ΔTATA#2	%S phase
		Early	With	Without	Both			Early	With	Without	Both			Early
	S1	25.6368	2.19978	4.53113	3.60106		S1	25.0309	1.95347	3.67381	3.87587		S1	28.0659
	S2	58.6227	24.5087	29.1256	28.633		S2	61.507	27.7085	33.6999	27.9274		S2	57.0751
	S3	13.3919	54.0804	51.7459	53.0917		S3	11.1653	52.1003	49.4551	54.6809		S3	12.6536
	S4	2.34862	19.2111	14.5974	14.6742		S4	2.29677	18.2377	13.1712	13.5159		S4	2.20544
ΔTATA#3	%S phase
		Early	With	Without	Both			Early	With	Without	Both			Early
	S1	28.2502	6.35432	7.40635	7.03423		S1	33.5894	4.93063	7.66161	6.76076		S1	31.9072
	S2	53.4426	21.9289	28.6016	22.4607		S2	47.3736	25.4489	32.0482	25.4216		S2	49.5259
	S3	15.9608	51.0934	49.4865	48.6272		S3	16.7157	49.0858	44.3588	49.8921		S3	16.7591
	S4	2.34634	20.6234	14.5055	21.878		S4	2.32129	20.5347	15.9314	17.9256		S4	1.8078
ΔTATA#4	%S phase
		Early	With	Without	Both			Early	With	Without	Both			Early
	S1	31.2952	4.81464	8.33557	9.3452		S1	33.9015	5.25336	7.07492	7.68487		S1	28.1676
	S2	51.4518	23.5828	30.9522	25.0766		S2	45.9039	25.6677	33.7388	29.6782		S2	55.3856
	S3	16.1109	48.0071	46.9355	42.4367		S3	17.823	48.1084	45.3507	47.1519		S3	14.1819
	S4	1.14209	23.5955	13.7767	23.1415		S4	2.37167	20.9705	13.8356	15.485		S4	2.26489
ΔTATA#5	%S phase
		Early	With	Without	Both			Early	With	Without	Both
	S1	32.1224	3.7462	6.81157	6.87644		S1	32.079	5.48813	8.13411	6.69436
	S2	52.8678	35.5636	40.5902	35.7983		S2	55.372	33.8712	39.9589	36.122
	S3	12.3307	46.6083	40.6925	44.5123		S3	10.5221	44.9261	41.1005	45.0187
	S4	2.67909	14.0819	11.9057	12.8129		S4	2.02696	15.7146	10.8065	12.1649

[truncated: 6 more sheets: supplementary Figure 4a, supplementary Figure 4b, supplementary Figure 5, supplementary Figure 6, supplementary Figure 7, supplementary Figure 8]
